# Supplementary material for: Metabolome Based Reaction Graphs of M. tuberculosis and M. leprae: A Comparative Network Analysis
Source: PLoS One. 2007 Sep 12;2(9):e881. doi: 10.1371/journal.pone.0000881 (PMC1964534; doi:10.1371/journal.pone.0000881)
Supplement: Table S1 — Comparison of top 50 graph spectral and degree hubs in mycobacteria (0.03 MB XLS) [file pone.0000881.s001.xls]

## Sheet: table
#	M. tuberculosis			M. leprae
	Degree Hubs	Rank#	GS hubs	Degree Hubs	Rank#	GS Hubs
1	R00259 (72, 10)	1	R00259 (72, 10)	R00259 (50, 10)	1	R00259 (50, 10)
2	R00355B (71, 10)	2	R00355B (71, 10)	R00986 (49, 10)	2	R00986 (49, 10)
3	R00986 (61, 11)	3	R00986 (61, 11)	R00209 (48, 11)	110	R01214B (43, 10)
4	R01339F (61, 10)	4	R01339F (61, 10)	R00210F (47, 11)	111	R01339 (42, 10)
5	R00209 (60, 11)	169	R06844 (57, 10)	R01214B (43, 10)	3	R00355 (41, 10)
6	R00210F (59, 11)	185	R04173B (57, 10)	R00942 (42, 10)	7	R00908B (41, 10)
7	R01214B (57, 10)	7	R01214B (57, 10)	R01339 (42, 10)	4	R00942 (42, 10)
8	R00942F (57, 10)	19	R04475B (56, 10)	R00355 (41, 10)	5	R00694B (40, 10)
9	R04173B (57, 10)	6	R05085B (56, 10)	R00908B (41, 10)	6	R04173B (40, 10)
10	R06844 (57, 10)	5	R00734B (56, 10)	R00694B (40, 10)	8	R02199B (39, 10)
11	R00457B (56, 10)	12	R00694B (56, 10)	R04173B (40, 10)	9	R00734B (39, 10)
12	R02283B (56, 10)	14	R00457B (56, 10)	R02199B (39, 10)	10	R04467 (38, 10)
13	R00694B (56, 10)	11	R04467 (55, 10)	R00734B (39, 10)	11	R06844 (38, 10)
14	R04475B (56, 10)	8	R02283B (56, 10)	R04467 (38, 10)	12	R05052B (37, 10)
15	R05085B (56, 10)	9	R01090B (55, 10)	R06844 (38, 10)	13	R04051F (37, 10)
16	R00734B (56, 10)	10	R03243B (55, 10)	R01072F (37, 11)	17	R01648 (35, 11)
17	R04467 (55, 10)	13	R04217B (55, 10)	R00430F (37, 10)	70	R01072F (37, 11)
18	R03243B (55, 10)	16	R00243F (54, 10)	R05052B (37, 10)	14	R00573 (35, 10)
19	R01090B (55, 10)	15	R00942F (57, 10)	R04051F (37, 10)	15	R00768 (35, 10)
20	R04217B (55, 10)	17	R04051F (54, 10)	R02237 (36, 10)	20	R02237 (36, 10)
21	R00243F (54, 10)	18	R00578B (54, 10)	R00210B (36, 10)	148	R00578 (34, 11)
22	R04051F (54, 10)	20	R00768B (54, 10)	R00573 (35, 10)	18	R02283 (33, 11)
23	R00578B (54, 10)	21	R02237 (52, 10)	R00220B (35, 10)	71	R01214F (33, 11)
24	R00768B (54, 10)	22	R01072 (49, 11)	R01648 (35, 11)	16	R01090 (31, 11)
25	R02237 (52, 10)	23	R00355F (50, 11)	R00430B (35, 10)	102	R05085 (31, 11)
26	R00894 (51, 10)	26	R00894 (51, 10)	R00768 (35, 10)	19	R03243 (31, 11)
27	R00235F (51, 10)	96	R00573 (47, 11)	R06860 (35, 10)	59	R02198 (31, 11)
28	R00355F (50, 11)	25	R00411 (46, 10)	MAP004 (35, 11)	139	R00114 (31, 11)
29	R01072 (49, 11)	24	R01654 (48, 10)	R00578 (34, 11)	21	R00734F (32, 11)
30	R02282F (48, 10)	35	R00667 (44, 11)	R01072B (34, 10)	32	R04173F (32, 11)
31	R01654 (48, 10)	29	R05052 (43, 11)	R01214F (33, 11)	23	R00908F (32, 11)
32	R00573 (47, 11)	27	R00942B (44, 10)	R02283 (33, 11)	22	R01072B (34, 10)
33	R00411 (46, 10)	28	R05578 (46, 10)	R05636 (33, 10)	72	R02199F (31, 11)
34	R00245B (46, 10)	41	R00239 (46, 10)	R00750B (32, 10)	77	R00694F (31, 11)
35	R00707B (46, 10)	40	R02282F (48, 10)	R04173F (32, 11)	30	R01654B (32, 11)
36	R00708B (46, 10)	39	R00494 (42, 11)	R00261 (32, 10)	37	R04463 (31, 11)
37	R05578 (46, 10)	33	R01214F (42, 10)	R01654F (32, 10)	42	R00261 (32, 10)
38	R00239 (46, 10)	34	R00457F (42, 11)	R01654B (32, 11)	35	R04051B (30, 11)
39	R00261 (45, 10)	45	R00708B (46, 10)	R01716B (32, 10)	40	R05052F (30, 11)
40	R00260F (45, 10)	54	R00707B (46, 10)	R00908F (32, 11)	31	R01716B (32, 10)
41	R03651 (45, 10)	44	R00245B (46, 10)	R00734F (32, 11)	29	R00239 (31, 10)
42	R03970 (45, 10)	43	R01339B (42, 11)	R00572 (32, 10)	95	R01654F (32, 10)
43	R00942B (44, 10)	32	R03970 (45, 10)	R02282F (31, 10)	44	R00257 (29, 11)
44	R00210B (44, 11)	309	R03651 (45, 10)	R01231B (31, 10)	45	R02282F (31, 10)
45	R04554F (44, 10)	63	R00261 (45, 10)	R03243 (31, 11)	26	R01231B (31, 10)
46	R00667 (44, 11)	30	R02199 (40, 11)	R00694F (31, 11)	34	R03651 (30, 10)
47	R00253F (44, 10)	62	R02198 (40, 11)	R00399B (31, 11)	90	R04241 (30, 10)
48	R04241F (44, 10)	61	R00114 (40, 11)	R00724B (31, 10)	75	R05578 (30, 10)
49	R05052 (43, 11)	31	R01716 (41, 11)	R04463 (31, 11)	36	R04554 (30, 10)
50	R00586B (43, 10)	97	R04463 (41, 10)	R01090 (31, 11)	24	R01716F (29, 11)
* The first number inside the bracket is the degree of the hub and the second number is the eccentricity of the network around that node. # Indicates the rank of the degree hub shown in the previous column in the list of hubs obtained by graph spectral analysis.
