# Supplementary material for: Metabolome Based Reaction Graphs of M. tuberculosis and M. leprae: A Comparative Network Analysis
Source: PLoS One. 2007 Sep 12;2(9):e881. doi: 10.1371/journal.pone.0000881 (PMC1964534; doi:10.1371/journal.pone.0000881)
Supplement: Table S2 — Reactions corresponding to the top 20 GS and degree hubs in the three organisms (0.01 MB TXT) [file pone.0000881.s002.txt]

A]	1) Degree hubs in M. tuberculosis
R00259		Acetyl-CoA + L-Glutamate <=> CoA + N-Acetyl-L-Glutamate
R00355B		L-Aspartate + 2-Oxoglutarate <=> Oxaloacetate + L-Glutamate
R00986		Chorismate + L-Glutamine <=> Anthranilate + Pyruvate + L- Glutamate
R01339F		2-Oxo-acid + L-Glutamate <=> alpha-Amino-acid + 2-Oxoglutarate
R00209		Pyruvate + CoA + NAD+ <=> Acetyl-CoA + CO2 + NADH
R00210F		Pyruvate + CoA + NADP+ <=> Acetyl-CoA + CO2 + NADPH
R01214B		L-Valine + 2-Oxoglutarate <=> 3-Methyl-2-oxobutanoic-acid + L-Glutamate
R00942F		ATP + Tetrahydrofolate + L-Glutamate <=> ADP + Orthophosphate + Tetrahydrofolyl-[Glu](2)
R04173B		O-Phospho-L-serine + 2-Oxoglutarate <=> 3-Phosphonooxypyruvate + L-Glutamate
R06844		N2-Acetyl-L-aminoadipate-semialdehyde + L-Glutamate <=> N2- Acetyl-L-lysine + 2-Oxoglutarate
R00457B		L-Lysine + 2-Oxoglutarate <=> L-2-Aminoadipate-6-semialdehyde + L-Glutamate
R02283B		N-Acetylornithine + 2-Oxoglutarate <=> N-Acetyl-L-Glutamate-5-semialdehyde + L-Glutamate
R00694B		L-Phenylalanine + 2-Oxoglutarate <=> Phenylpyruvate + L-Glutamate
R04475B		N-Succinyl-LL-2,6-diaminoheptanedioate + 2-Oxoglutarate <=> N-Succinyl-2-L-amino-6-oxoheptanedioate + L-Glutamate
R05085B		O-Phospho-4-hydroxy-L-threonine + 2-Oxoglutarate <=> 2-Oxo-3-hydroxy-4-phosphobutanoate + L-Glutamate
R00734B		L-Tyrosine + 2-Oxoglutarate <=> 3-(4-Hydroxyphenyl)pyruvate + L-Glutamate
R04467		N-Acetyl-L-2-amino-6-oxopimelate + L-Glutamate <=> N6-Acetyl-LL-2,6-diaminoheptanedioate + 2-Oxoglutarate
R03243B		L-Histidinol-phosphate + 2-Oxoglutarate <=> 3-(Imidazol-4-yl)-2-oxopropyl-phosphate + L-Glutamate
R01090B		L-Leucine + 2-Oxoglutarate <=> 4-Methyl-2-oxopentanoate + L-Glutamate
R04217B		N2-Succinyl-L-ornithine + 2-Oxoglutarate <=> N2-Succinyl-L- Glutamate-5-semialdehyde + L-Glutamate
A]	2) GS hubs in M. tuberculosis
R00259		Acetyl-CoA + L-Glutamate <=> CoA + N-Acetyl-L-Glutamate
R00355B		L-Aspartate + 2-Oxoglutarate <=> Oxaloacetate + L-Glutamate
R00986		Chorismate + L-Glutamine <=> Anthranilate + Pyruvate + L-Glutamate
R01339F		2-Oxo-acid + L-Glutamate <=> alpha-Amino-acid + 2-Oxoglutarate
R06844		N2-Acetyl-L-aminoadipate-semialdehyde + L-Glutamate <=> N2-Acetyl-L-lysine + 2-Oxoglutarate
R04173B		O-Phospho-L-serine + 2-Oxoglutarate <=> 3-Phosphonooxypyruvate + L-Glutamate
R01214B		L-Valine + 2-Oxoglutarate <=> 3-Methyl-2-oxobutanoic-acid + L-Glutamate
R04475B		N-Succinyl-LL-2,6-diaminoheptanedioate + 2-Oxoglutarate <=> N-Succinyl-2-L-amino-6-oxoheptanedioate + L-Glutamate
R05085B		O-Phospho-4-hydroxy-L-threonine + 2-Oxoglutarate <=> 2-Oxo-3-hydroxy-4-phosphobutanoate + L-Glutamate
R00734B		L-Tyrosine + 2-Oxoglutarate <=> 3-(4-Hydroxyphenyl)pyruvate + L-Glutamate
R00694B		L-Phenylalanine + 2-Oxoglutarate <=> Phenylpyruvate + L-Glutamate
R00457B		L-Lysine + 2-Oxoglutarate <=> L-2-Aminoadipate-6-semialdehyde + L-Glutamate
R04467		N-Acetyl-L-2-amino-6-oxopimelate + L-Glutamate <=> N6-Acetyl-LL-2,6-diaminoheptanedioate + 2-Oxoglutarate
R02283B		N-Acetylornithine + 2-Oxoglutarate <=> N-Acetyl-L-Glutamate-5-semialdehyde + L-Glutamate
R01090B		L-Leucine + 2-Oxoglutarate <=> 4-Methyl-2-oxopentanoate + L-Glutamate
R03243B		L-Histidinol-phosphate + 2-Oxoglutarate <=> 3-(Imidazol-4-yl)-2-oxopropyl-phosphate + L-Glutamate
R04217B		N2-Succinyl-L-ornithine + 2-Oxoglutarate <=> N2-Succinyl-L-Glutamate-5-semialdehyde + L-Glutamate
R00243F		L-Glutamate + NAD+ + H2O <=> 2-Oxoglutarate + NH3 + NADH + H+
R00942F		ATP + Tetrahydrofolate + L-Glutamate <=> ADP + Orthophosphate + Tetrahydrofolyl-[Glu](2)
R04051F		3-Phosphonopyruvate + L-Glutamate <=> 2-Amino-3-phosphonopropanoate + 2-Oxoglutarate
B]	1) Degree hubs in M. leprae
R00259		Acetyl-CoA + L-Glutamate <=> CoA + N-Acetyl-L-Glutamate
R00986		Chorismate + L-Glutamine <=> Anthranilate + Pyruvate + L- Glutamate
R00209		Pyruvate + CoA + NAD+ <=> Acetyl-CoA + CO2 +NADH
R00210F		Pyruvate + CoA + NADP+ <=> Acetyl-CoA + CO2 +NADPH
R01214B		L-Valine + 2-Oxoglutarate <=> 3-Methyl-2-oxobutanoic-acid + L-Glutamate
R00942		ATP + Tetrahydrofolate + L-Glutamate <=> ADP + Orthophosphate + Tetrahydrofolyl-[Glu](2)
R01339		2-Oxo-acid + L-Glutamate <=> alpha-Amino-acid + 2-Oxoglutarate
R00355		L-Aspartate + 2-Oxoglutarate <=> Oxaloacetate + L-Glutamate
R00908B		beta-Alanine + 2-Oxoglutarate <=> 3-Oxopropanoate + L-Glutamate
R00694B		L-Phenylalanine + 2-Oxoglutarate <=> Phenylpyruvate + L-Glutamate
R04173B		O-Phospho-L-serine + 2-Oxoglutarate <=> 3-Phosphonooxypyruvate + L-Glutamate
R02199B		L-Isoleucine + 2-Oxoglutarate <=> (3R)-3-Methyl-2-oxopentanoic- acid + L-Glutamate
R00734B		L-Tyrosine + 2-Oxoglutarate <=> 3-(4-Hydroxyphenyl)pyruvate + L-Glutamate
R04467		N-Acetyl-L-2-amino-6-oxopimelate + L-Glutamate <=> N6-Acetyl-LL-2,6-diaminoheptanedioate + 2-Oxoglutarate
R06844		N2-Acetyl-L-aminoadipate-semialdehyde + L-Glutamate <=> N2-Acetyl-L-lysine + 2-Oxoglutarate
R01072F		L-Glutamine + 5-Phospho-alpha-D-ribose-1-diphosphate + H2O <=> 5-Phosphoribosylamine + Pyrophosphate + L-Glutamate
R00430F		GTP + Pyruvate <=> GDP + Phosphoenolpyruvate
R05052B		L-erythro-4-Hydroxyglutamate + 2-Oxoglutarate <=> D-4-Hydroxy-2-oxoglutarate + L-Glutamate
R04051F		3-Phosphonopyruvate + L-Glutamate <=> 2-Amino-3-phosphonopropanoate + 2-Oxoglutarate
R02237		ATP + Dihydropteroate + L-Glutamate <=> ADP + Orthophosphate + Dihydrofolate
B]	2) GS hubs in M. leprae
R00259		Acetyl-CoA + L-Glutamate <=> CoA + N-Acetyl-L-Glutamate
R00986		Chorismate + L-Glutamine <=> Anthranilate + Pyruvate + L-Glutamate
R01214B		L-Valine + 2-Oxoglutarate <=> 3-Methyl-2-oxobutanoic-acid + L-Glutamate
R01339		2-Oxo-acid + L-Glutamate <=> alpha-Amino-acid + 2-Oxoglutarate
R00355		L-Aspartate + 2-Oxoglutarate <=> Oxaloacetate + L-Glutamate
R00908B		beta-Alanine + 2-Oxoglutarate <=> 3-Oxopropanoate + L-Glutamate
R00942		ATP + Tetrahydrofolate + L-Glutamate <=> ADP + Orthophosphate + Tetrahydrofolyl-[Glu](2)
R00694B		L-Phenylalanine + 2-Oxoglutarate <=> Phenylpyruvate + L-Glutamate
R04173B		O-Phospho-L-serine + 2-Oxoglutarate <=> 3-Phosphonooxypyruvate + L-Glutamate
R02199B		L-Isoleucine + 2-Oxoglutarate <=> (3R)-3-Methyl-2-oxopentanoic-acid + L-Glutamate
R00734B		L-Tyrosine + 2-Oxoglutarate <=> 3-(4-Hydroxyphenyl)pyruvate + L-Glutamate
R04467		N-Acetyl-L-2-amino-6-oxopimelate + L-Glutamate <=> N6-Acetyl-LL-2,6-diaminoheptanedioate + 2-Oxoglutarate
R06844		N2-Acetyl-L-aminoadipate-semialdehyde + L-Glutamate <=> N2-Acetyl-L-lysine + 2-Oxoglutarate
R05052B		L-erythro-4-Hydroxyglutamate + 2-Oxoglutarate <=> D-4-Hydroxy-2-oxoglutarate + L-Glutamate
R04051F		3-Phosphonopyruvate + L-Glutamate <=> 2-Amino-3-phosphonopropanoate + 2-Oxoglutarate
R01648		4-Aminobutanoate + 2-Oxoglutarate <=> Succinate-semialdehyde + L-Glutamate
R01072F		L-Glutamine + 5-Phospho-alpha-D-ribose-1-diphosphate + H2O <=> 5-Phosphoribosylamine + Pyrophosphate + L-Glutamate
R00573		ATP + UTP + L-Glutamine + H2O <=> ADP + Orthophosphate + CTP + L-Glutamate
R00768		L-Glutamine + D-Fructose-6-phosphate <=> L-Glutamate + D-Glucosamine-6-phosphate
R02237		ATP + Dihydropteroate + L-Glutamate <=> ADP + Orthophosphate + Dihydrofolate
C]	1) Degree hubs in E. coli
R00210		Pyruvate + CoA + NADP+ <=> Acetyl-CoA + CO2 + NADPH
R00209F		Pyruvate + CoA + NAD+ <=> Acetyl-CoA + CO2 + NADH
R00355B		L-Aspartate + 2-Oxoglutarate <=> Oxaloacetate + L-Glutamate
R00986		Chorismate + L-Glutamine <=> Anthranilate + Pyruvate + L-Glutamate
R00259B		Acetyl-CoA + L-Glutamate <=> CoA + N-Acetyl-L-Glutamate
R00430		GTP + Pyruvate <=> GDP + PhosphoenolPyruvate
R00259F		Acetyl-CoA + L-Glutamate <=> CoA + N-Acetyl-L-Glutamate
R00494B		Glutathione + H2O <=> Cys-Gly + L-Glutamate
R00409B		(2S,3R)-3-Hydroxybutane-1,2,3-tricarboxylate <=> Pyruvate + Succinate
R00212		Acetyl-CoA + Formate <=> CoA + Pyruvate
R03145F		Ferricytochrome b1 + Pyruvate + H2O <=> Ferrocytochrome b1 + Acetate + CO2
R02628B		PhosphoenolPyruvate + Protein histidine <=> Pyruvate + Protein N(pai)-phosphohistidine
R01138		dATP + Pyruvate <=> dADP + PhosphoenolPyruvate
R00750B		4-Hydroxy-2-oxopentanoate <=> Acetaldehyde + Pyruvate
R05636F		Pyruvate + (2R)-2-Hydroxy-3-(phosphonooxy)-propanal <=> 1-Deoxy-D-xylulose 5-phosphate + CO2
R00199		ATP + Pyruvate + H2O <=> AMP + PhosphoenolPyruvate + Orthophosphate
R00782B		L-Cysteine + H2O <=> Hydrogen sulfide + Pyruvate + NH3
R01215F		L-Valine + Pyruvate <=> 3-Methyl-2-oxobutanoic acid + L-Alanine
R00659B		UDP + PhosphoenolPyruvate <=> UTP + Pyruvate
R00393		Acyl-CoA + Acetate <=> Fatty acid anion + Acetyl-CoA
C]	2) GS hubs in E. coli
R00210		Pyruvate + CoA + NADP+ <=> Acetyl-CoA + CO2 + NADPH
R00209F		Pyruvate + CoA + NAD+ <=> Acetyl-CoA + CO2 + NADH
R00986		Chorismate + L-Glutamine <=> Anthranilate + Pyruvate + L-Glutamate
R00212		Acetyl-CoA + Formate <=> CoA + Pyruvate
R00430		GTP + Pyruvate <=> GDP + PhosphoenolPyruvate
R00409B		(2S,3R)-3-Hydroxybutane-1,2,3-tricarboxylate <=> Pyruvate + Succinate
R02628B		PhosphoenolPyruvate + Protein histidine <=> Pyruvate + Protein N(pai)-phosphohistidine
R03145F		Ferricytochrome b1 + Pyruvate + H2O <=> Ferrocytochrome b1 + Acetate + CO2
R01138		dATP + Pyruvate <=> dADP + PhosphoenolPyruvate
R00750B		4-Hydroxy-2-oxopentanoate <=> Acetaldehyde + Pyruvate
R00199		ATP + Pyruvate + H2O <=> AMP + PhosphoenolPyruvate + Orthophosphate
R05636F		Pyruvate + (2R)-2-Hydroxy-3-(phosphonooxy)-propanal <=> 1-Deoxy-D-xylulose 5-phosphate + CO2
R01215F		L-Valine + Pyruvate <=> 3-Methyl-2-oxobutanoic acid + L-Alanine
R00782B		L-Cysteine + H2O <=> Hydrogen sulfide + Pyruvate + NH3
R00209B		Pyruvate + CoA + NAD+ <=> Acetyl-CoA + CO2 + NADH
R00200B		ADP + PhosphoenolPyruvate <=> ATP + Pyruvate
R00659B		UDP + PhosphoenolPyruvate <=> UTP + Pyruvate
R06860		2-Oxoglutarate + Isochorismate <=> 2-Succinyl-6-hydroxy-2,4-cyclohexadiene-1-carboxylate + Pyruvate + CO2
R03277		2-Hydroxy-3-oxopropanoate + Pyruvate <=> 2-Dehydro-3-deoxy-D-glucarate
R00214B		(S)-Malate + NAD+ <=> Pyruvate + CO2 + NADH
