# Supplementary material for: Metabolome Based Reaction Graphs of M. tuberculosis and M. leprae: A Comparative Network Analysis
Source: PLoS One. 2007 Sep 12;2(9):e881. doi: 10.1371/journal.pone.0000881 (PMC1964534; doi:10.1371/journal.pone.0000881)
Supplement: Text S1 — Currency metabolites in the three organisms (0.01 MB TXT) [file pone.0000881.s003.txt]

----------------------------
E. coli Currency Metabolites
----------------------------
Water
Adenosine 5'-triphosphate
Nicotinamide adenine dinucleotide
NADH
NADPH
beta-Nicotinamide adenine dinucleotide phosphate
Oxygen
Adenosine 5'-diphosphate
Orthophosphate
Coenzyme A
Carbon dioxide
Peptide
Pyrophosphoric acid
Ammonia
Uridine 5'-diphosphate
Flavin adenine dinucleotide
Protein
Pyridoxal 5'-phosphate
S-Adenosyl-L-methionine
Adenosine 5'-monophosphate
S-Adenosyl-L-homocysteine
Hydrogen peroxide
Acceptor
Reduced acceptor
(Deoxyribonucleotide)n+m
(Ribonucleotide)n+m
Cytidine-5'-monophosphate
transfer RNA
Thiamin pyrophosphate
Alcohol
Aldehyde
Uridine 5'-triphosphate
H+
Sulfur, precipitated
Nitrite
Sulfite
Inosine 5'-diphosphate
Uridine 5'-monophosphate
Cytidine 5'-diphosphate
Coenzyme R
Ferricytochrome c
Ferrocytochrome c
Inosine 5'-monophosphate
2'-Deoxyadenosine 5'-triphosphate
Reduced ferredoxin
Oxidized ferredoxin
Guanosine 5'-monophosphate
2-Oxo acid
Fatty acid
Primary alcohol
Amide
Nitric acid
Hydrogen
Hydrogen sulfide
RCHO
Hydrogencarbonate
Thiosulfate
Reduced thioredoxin
2'-Deoxyadenosine 5'-monophosphate
2'-Deoxyguanosine 5'-diphosphate
2'-Deoxyguanosine 5'-monophosphate
Deoxythymidine 5'-diphosphate
Deoxythymidine 5'-phosphate
2'-Deoxyuridine 5'-phosphate
(Phosphate)n+1
Secondary alcohol
NDP
Cl-
NTP
Superoxide anion
Amine
Ketone
Thiamine monophosphate
Sugar phosphate
Ferricytochrome b1
Ferrocytochrome b1
Halo acid
RX
Hydrogen cyanide
HCl
HO-
ROH
FADH2
Dihydrogen carbonate
Ammonium hydroxide
3'-Adenosine monophosphate
Uridine 3'-monophosphate
Reduced FMN
alpha-Amino acid
Ferricytochrome b-561
Semiquinone radical
electron
H2S2O3
R
CH3-R
Pentosans
Arsenite
Reduced glutaredoxin
Oxidized glutaredoxin
Activated methyl group
Arsenate ion
DNA containing guanine
Sugar
Hydrogen sulfite
Cyclic amide
Ferrous ion
------------------------------------
M. tuberculosis Currency Metabolites
------------------------------------
Water
Adenosine 5'-triphosphate
Nicotinamide adenine dinucleotide
NADH
NADPH
beta-Nicotinamide adenine dinucleotide phosphate
Oxygen
Adenosine 5'-diphosphate
Orthophosphate
Coenzyme A
Carbon dioxide
Peptide
Pyrophosphoric acid
Ammonia
Uridine 5'-diphosphate
Flavin adenine dinucleotide
Protein
Pyridoxal 5'-phosphate
S-Adenosyl-L-methionine
Adenosine 5'-monophosphate
S-Adenosyl-L-homocysteine
Hydrogen peroxide
Acceptor
Reduced acceptor
(Deoxyribonucleotide)n+m
(Ribonucleotide)n+m
Cytidine-5'-monophosphate
transfer RNA
Thiamin pyrophosphate
Alcohol
Aldehyde
Uridine 5'-triphosphate
H+
Sulfur, precipitated
Nitrite
Sulfite
Inosine 5'-diphosphate
Uridine 5'-monophosphate
Cytidine 5'-diphosphate
Coenzyme R
Ferricytochrome c
Ferrocytochrome c
Inosine 5'-monophosphate
2'-Deoxyadenosine 5'-triphosphate
Reduced ferredoxin
Oxidized ferredoxin
Guanosine 5'-monophosphate
Fatty acid
Cobalt
Primary alcohol
Amide
Nitric acid
Hydrogen
Hydrogen sulfide
RCHO
Hydrogencarbonate
Magnesium
Thiosulfate
Long-chain alcohol
Reduced rubredoxin
Reduced thioredoxin
2'-Deoxyadenosine 5'-monophosphate
2'-Deoxyguanosine 5'-diphosphate
2'-Deoxyguanosine 5'-monophosphate
Deoxythymidine 5'-diphosphate
Deoxythymidine 5'-phosphate
2'-Deoxyuridine 5'-phosphate
(Phosphate)n+1
Secondary alcohol
Oxidized rubredoxin
NDP
Halide
Cl-
NTP
Superoxide anion
Amine
Ketone
Amylose chain
Alkene oxide
Thiamine monophosphate
Hydrogen cyanide
HCl
HO-
ROH
FADH2
Dihydrogen carbonate
Ammonium hydroxide
Alkane
3-Oxygen acid
alpha-Amino acid
electron
R
CH3-R
Pentosans
Arsenite
Activated methyl group
Arsenate ion
DNA containing guanine
Hydrogen sulfite
Cyclic amide
Ferrous ion
------------------------------
M. leprae Currency Metabolites
------------------------------
Water
Adenosine 5'-triphosphate
Nicotinamide adenine dinucleotide
NADH
NADPH
beta-Nicotinamide adenine dinucleotide phosphate
Oxygen
Adenosine 5'-diphosphate
Orthophosphate
Coenzyme A
Carbon dioxide
Peptide
Pyrophosphoric acid
Ammonia
Uridine 5'-diphosphate
Flavin adenine dinucleotide
Protein
Pyridoxal 5'-phosphate
S-Adenosyl-L-methionine
Adenosine 5'-monophosphate
S-Adenosyl-L-homocysteine
Hydrogen peroxide
Acceptor
Reduced acceptor
(Deoxyribonucleotide)n+m
(Ribonucleotide)n+m
Cytidine-5'-monophosphate
transfer RNA
Thiamin pyrophosphate
Alcohol
Aldehyde
Uridine 5'-triphosphate
H+
Sulfur, precipitated
Nitrite
Sulfite
Inosine 5'-diphosphate
Uridine 5'-monophosphate
Cytidine 5'-diphosphate
Coenzyme R
Ferricytochrome c
Ferrocytochrome c
Inosine 5'-monophosphate
2'-Deoxyadenosine 5'-triphosphate
Reduced ferredoxin
Oxidized ferredoxin
Guanosine 5'-monophosphate
Fatty acid
Primary alcohol
Amide
Hydrogen
Hydrogen sulfide
Hydrogencarbonate
Thiosulfate
Reduced thioredoxin
2'-Deoxyadenosine 5'-monophosphate
2'-Deoxyguanosine 5'-diphosphate
2'-Deoxyguanosine 5'-monophosphate
Deoxythymidine 5'-diphosphate
Deoxythymidine 5'-phosphate
2'-Deoxyuridine 5'-phosphate
(Phosphate)n+1
Secondary alcohol
NDP
NTP
Superoxide anion
Amine
Ketone
Alkene oxide
Thiamine monophosphate
Hydrogen cyanide
ROH
FADH2
Dihydrogen carbonate
Alkane
alpha-Amino acid
electron
R
CH3-R
Activated methyl group
DNA containing guanine
Cyclic amide
Ferrous ion
